# Supplementary material for: Fermented Foods, Functional Nutrition, and Maternal Gut Microbiota During Pregnancy: Molecular Mechanisms and the Maternal–Infant Microbiome Axis
Source: Int J Mol Sci. 2026 Jul 21;27(14):6488. doi: 10.3390/ijms27146488 (PMC13411985; doi:10.3390/ijms27146488)
Supplement: Supplementary file 1 [file ijms-27-06488-s001.zip]

Archive with 1 entries (1 files):
- ijms-4400172-supplementary.pdf
